# Supplementary material for: Restricted Nitrogen and Water Applications in the Orchard Modify the Carbohydrate and Amino Acid Composition of Nonpareil and Carmel Almond Hulls
Source: Metabolites. 2021 Sep 30;11(10):674. doi: 10.3390/metabo11100674 (PMC8538458; doi:10.3390/metabo11100674)
Supplement: Supplementary file 1 [file metabolites-11-00674-s001.zip]

Archive with 1 entries (1 files):
- metabolites-1358827- supplementary final.pdf
